# Supplementary material for: Benzamide Derivatives Targeting the Cell Division Protein FtsZ: Modifications of the Linker and the Benzodioxane Scaffold and Their Effects on Antimicrobial Activity
Source: Antibiotics (Basel). 2020 Apr 4;9(4):160. doi: 10.3390/antibiotics9040160 (PMC7235863; doi:10.3390/antibiotics9040160)
Supplement: Supplementary File 1 [file antibiotics-09-00160-s001.zip]

Archive with 1 entries (1 files):
- SupportingInformation_Antibiotics_2020.docx
